# Supplementary material for: Approaching or Decentering? Differential Neural Networks Underlying Experiential Emotion Regulation and Cognitive Defusion
Source: Brain Sci. 2022 Sep 9;12(9):1215. doi: 10.3390/brainsci12091215 (PMC9496919; doi:10.3390/brainsci12091215)
Supplement: Supplementary file 1 [file brainsci-12-01215-s001.zip]

Archive with 1 entries (1 files):
- brainsci-1718582-supplementary.pdf
